# Supplementary material for: Nanocomposite Co3O4-ZnO Thin Films for Photoconductivity Sensors
Source: Sensors (Basel). 2023 Jun 15;23(12):5617. doi: 10.3390/s23125617 (PMC10305615; doi:10.3390/s23125617)
Supplement: Supplementary file 1 [file sensors-23-05617-s001.zip]

Archive with 1 entries (1 files):
- sensors-2440160-supplementary.pdf
